# Supplementary material for: Metalloproteinase inhibitors regulate biliary progenitor cells through sDLK1 in organoid models of liver injury
Source: J Clin Invest. 2024 Dec 19;135(3):e164997. doi: 10.1172/JCI164997 (PMC11785925; doi:10.1172/JCI164997)
Supplement: Supplemental table 5 [file jci-135-164997-s202.xlsx]

## Sheet: Sheet1
Hepatocyte	Endothelia	Macrophage	Denditric cells	T cell	B cell	ILC	Plasma cell	Fibroblast	VSMC	HSC	Cholangiocyte
Fabp1	PECAM1	CD68	Cst3	CD3D	CD79A	KLRC1	IGLC2	Gsn	Tagln	Ecm1	Spp1
Apoa2	CDH5	Clec4f	Siglech	CD3E	CD79B	GZMA	Mzb1	Clec3b	Acta2	Reln	Clu
Alb	ICAM2	Trem2	Irf8	CD3G	CD19	GZMB	Igha	Dpt	Tpm2	Lrat	Tm4sf4
Apoc3	KDR	CSF1R	Gm2a	CD8A	MS4A1	NKG7	Igkc	Cd34	Cnn1	Colec11	Tspan8
Cyp2e1	ERG	ITGAM	H2-Ab1				Txndc5	Mfap4	Myh11	Vipr1	Epcam
Asgr1											Tstd1
											Krt18
											Sorbs2
											Krt8
