# Supplementary material for: Metalloproteinase inhibitors regulate biliary progenitor cells through sDLK1 in organoid models of liver injury
Source: J Clin Invest. 2024 Dec 19;135(3):e164997. doi: 10.1172/JCI164997 (PMC11785925; doi:10.1172/JCI164997)
Supplement: Supporting data values [file jci-135-164997-s203.xlsx]

## Sheet: Fig.1B
Portal Collagen
WT 12w	T1T3 12w
0.1617	0.4769
0.2953	0.2642
0.5368	0.3936
	0.6031
	0.1765
	0.8697
	1.5691
	1.229

## Sheet: Fig.1C
Hepatic arteries per portal vein
Mean per mouse
HA WT	HA T1T3
1.5	9.2
2	4.5
2	3.4
	12.75
	4.375

## Sheet: Fig.1E
Portal vein positive for Epcam per section						Number of Epcam+ cell per PV circumference
(1 section per mouse)
WT E16.5	T1T3 E16.5					WT E16.5	T1T3 E16.5
0	8					0.0764	0.0407
1	9					0.0688	0.1545
0	13					0	0.08
4	6					0	0.0771
2	5					0.0104	0.0875
3	7					0.0187

## Sheet: Fig1.F
SOX9 mean fluorescence intensity
WT E16.5	T1T3 E16.5
43.35	70.4937
40.0741	67.6221
53.1925	63.3834
68.8748	55.9532
48.1805	60.6818
49.5809	65.7333
49.8652	58.9035
49.5808	64.9652
43.3798	68.0806
40.0679
38.3031

## Sheet: Fig.1G
Bile duct per portal vein
WT P10	T1T3 P10
0.875	1.4
0.875	2.4
1.125	1.4
1.25	2

## Sheet: Fig.2D
Notch2/Actin
WT	T1T3
0.457979	0.679823
0.521876	0.74864
0.504277	0.768111
0.477296	0.867061
	0.598457

## Sheet: Fig.2E
WT Notch1	T1T3 Notch1	WT Notch2	T1T3 Notch2	WT Dll1	T1T3 Dll1	WT Dll4	T1T3 Dll4	WT Jag1	T1T3 Jag1	WTJag2	T1T3 Jag2	WT Dlk1	T1T3 Dlk1	WT Sox9	T1T3 Sox9	WT Hes1	T1T3 Hes1	WT Hey1	T1T3 Hey1	WT Hey2	T1T3 Hey2
1	0.955	1	0.994	1	0.843	1	1.212	1	1.083	1	5.756	1	0.77	1	0.988891	1	1.086	1	1.201	1	1.145
0.581	1.2	0.805	0.928	0.96	0.979	0.866	1.099	1.025	1.33	0.774	1.625	0.523	2.046	0.669098	1.08285	0.584	2.104	1.104	1.222	1.17	0.875
0.637	0.544	0.945	0.715	0.842	0.863	1.211	0.938	1.517	0.495	0.747	1.188	0.99	1.369	0.376924	0.943519	0.935	0.433	0.878	1.35	1.116	1.16
	0.934		0.853		0.858		0.879		0.925		0.603	0.785	3.939	0.426412	0.366075	1.681	0.998	1.222	1.136	0.938	1.51
	0.932		1.063		0.71		1.593		0.967		1.9	0.352	1.495	0.704522	1.06213	0.362	1.367	1.118	1.289	0.914	0.813
	0.771		0.94		0.861		1.784		1.158		4.35	0.425	1.136	0.579412	1.657	2.296	3.255	1.108	2.19	0.919	2.154
	0.823		1.045		0.995		1.542		1.229		4.622	1	2.828	0.75	1.153	1.251	1.374	0.594	1.384	0.572	0.831
	0.769		0.848		0.712		1.056		0.927		0.782	1	1.232	1.24	2.967	2	1.302	1.096	2.359	1.014	1.502
												1.478	6.006	1	0.765	1	0.572	1	0.841	1	0.946
												0.618	4.787	1	0.659	1	0.561	1	1.291	1	0.931
												2.458	1.809	1.156	1.657	0.889	0.669	0.896	1.19	1.287	1.161
													1.494	0.443	0.955	0.3	0.627	0.899	2.932	0.651	2.231
													4.096	0.848	1.727	1.053	1.362	0.991	2.583	0.735	2.196
													2.034		2.413		0.657		3.044		2.158
															0.702		0.639		0.849		1.078

## Sheet: Fig.3B
DDC								CCl4
TIMP1								TIMP1
WT control	WT 2wk	WT 4wk						WT control	WT 3d	WT 6d	WT 9d
1	102.339	66.996						1	30.0042	6.3861	1.86869
0.495	80.861	93.085						2.86974	128.139	5.29422	2.23327
0.687	153.867	52.317						1.01102	49.804	7.01965	1.67441
0.337		65.992							67.9631	5.48215
0.617
1.107
TIMP2								TIMP2
WT control	WT 2wk	WT 4wk						WT control	WT 3d	WT 6d	WT 9d
1	4.303	4.381						1	2.21122	0.92502	0.883014
0.845	2.858	5.084						1.028	1.62763	0.829421	0.843161
1.013	5.435	4.94						1.37414	2.87831	1.17309	0.826427
1.079		3.779							1.7843	1.32279
0.989
1.481
TIMP3								TIMP3
WT control	WT 2wk	WT 4wk						WT control	WT 3d	WT 6d	WT 9d
1	1.717	1.9						1	0.824	0.991	1.162
0.781	1.421	1.87						0.641	0.768	1.003	1.034
0.696	2.216	2.164						0.717	1.07809	0.958	0.969
0.97		1.676									1.138
0.985
1.124
TIMP4								TIMP4
WT control	WT 2wk	WT 4wk						WT control	WT 3d	WT 6d	WT 9d
1	50.535	51.777						1	0.264	0.263	3.359
0.801	24.013	152.868						0.684	4.297	5.906	1.541
1.189	49.287	88.71						0.365	1.25404	0.397	0.539
1.796		102.461									0.105
1.713
0.799

## Sheet: Fig.3D
MIC1-1C3+/CD133+/CD26– (% of total live NPC)
WT 2w	T1T3 2w	WT 4w	T1T3 4w
0.0474095	0.251807	0.105455	0.019261
0.064147	0.0779241	0.134043	0.0293777
0.068251	0.0201844	0.0297727	0.00843343
		0.099031

## Sheet: Fig.3E
Trop2 expression
WT control	T1T3 control	WT 2wk	T1T3 2wk	WT 4wk	T1T3 4wk
1	0.967	57.559	42.343	104.427	87.429
1.203	1.689	35.953	27.715	106.382	70.173
1.265	2.177	56.165	28.169	124.602	55.32
1.929				93.494
1.061
1.934

[truncated: 38 more sheets: Fig.3G, Fig.3H, Fig.4B, Fig.4D, Fig.4F, Fig.4G, Fig.5I, Fig.6C, Fig.6E, Fig.7A, Fig.7C, Fig.7D, Fig.7E, Fig.7F, Fig.8F, Fig.8G, Sup.Fig.1B, Sup.Fig.1H, Sup.Fig.3D, Sup.Fig.3F …]
